# Supplementary material for: Genetic variations in genes involved in heparan sulphate biosynthesis are associated with Plasmodium falciparum parasitaemia: a familial study in Burkina Faso
Source: Malar J. 2012 Apr 4;11:108. doi: 10.1186/1475-2875-11-108 (PMC3364897; doi:10.1186/1475-2875-11-108)
Supplement: Additional file 2 — The best multi-locus models identified with PGMDR. All the P values were significant after applying a FDR of 5%. [file 1475-2875-11-108-S2.XLS]

## Sheet: Additional file 1
	Additional file 2: The best multi-locus models identified with PGMDR.
	Genes and SNPs		OR (95%CI)a		P valueb		TBAc		STPd
	rs62057033, rs28470223, rs78863672, rs2072243		7,0585 (2,8282 - 17,6160)		p<0,0001		0.6827		0.001
	rs61744056, rs28470223, rs78863672, rs7379332		4,7356 (1,9591 - 11,4469)		0.0004		0.6212		0.001
	rs3744337, rs28470223, rs78863672, rs7379332		7,5327 (2,8939 - 19,6069)		p<0,0001		0.6297		0.001
	rs3744335, rs78863672, rs2072243, rs7379332		5,9316 (2,3943 - 14,6948)		p<0,0001		0.6062		0.001
	rs28470223, rs78863672, rs2072243, rs9906855		8,4832 (3,3409 - 21,5405)		p<0,0001		0.6808		0.001
	rs78863672, rs2072243, rs62636623, rs55688668		4,7846 (1,9889 - 11,5102)		0.0003		0.6428		0.001
	rs78863672, rs2072243, rs55688668, rs7379332		5,4983 (2,2638 - 13,3538)		0.0001		0.5941		0.001
	rs78863672, rs2072242, rs115229628, rs9906855		8,8339 (2,8154 - 27,7181)		p<0,0001		0.6101		0.001
	rs62057033, rs3744337, rs78863672, rs2072243, rs62636623		5,7357 (2,3539 - 13,9763)		p<0,0001		0.613		0.001
	rs62057033, rs28470223, rs78863672, rs2072243, rs62636623		7,9599 (3,1591 - 20,0560)		p<0,0001		0.6834		0.001
	rs62057033, rs28470223, rs78863672, rs2072243, rs7379332		9,1914 (3,6037 - 23,4428)		p<0,0001		0.6584		0.001
	rs62057033, rs28470223, rs78863672, rs2072243, rs62056073		6,9689 (2,8076 - 17,2982)		p<0,0001		0.6778		0.001
	rs62057033, rs28470223, rs78863672, rs2072243, rs61729712		7,0585 (2,8282 - 17,6160)		p<0,0001		0.6827		0.001
	rs62057033, rs78863672, rs2072243, rs55688668, rs7379332		5,9526 (2,4172 - 14,6592)		p<0,0001		0.5658		0.001
	rs61732181, rs61744056, rs28470223, rs78863672, rs7379332		5,4749 (2,2515 - 13,3134)		0.0001		0.6101		0.001
	rs61732181, rs3744337, rs3744335, rs2072243, rs115229628		6,1638 (2,5098 - 15,1372)		p<0,0001		0.6205		0.001
	rs61732181, rs3744337, rs28470223, rs78863672, rs7379332		9,5469 (3,5904 - 25,3854)		p<0,0001		0.6321		0.001
	rs61732181, rs3744337, rs2072243, rs115229628, rs9906855		6,1471 (2,5129 - 15,0372)		p<0,0001		0.5885		0.001
	rs61732181, rs78863672, rs2072243, rs115229628, rs9906855		8,6867 (3,3123 - 22,7814)		p<0,0001		0.6513		0.001
	rs61732181, rs78863672, rs2072243, rs62636623, rs55688668		5,6704 (2,3381 - 13,7523)		p<0,0001		0.6578		0.001
	rs61732181, rs78863672, rs2072243, rs55688668, rs7379332		6,6087 (2,6839 - 16,2728)		p<0,0001		0.5636		0.001
	rs61744056, rs3744337, rs3744335, rs2072243, rs115229628		5,8377 (2,3640 - 14,4155)		p<0,0001		0.6485		0.001
	rs61744056, rs3744335, rs78863672, rs2072243, rs7379332		6,3259 (2,5290 - 15,8233)		p<0,0001		0.6022		0.001
	rs61744056, rs28470223, rs78863672, rs2072243, rs9906590		7,4198 (2,9509 - 18,6567)		p<0,0001		0.5987		0.001
	rs61744056, rs28470223, rs78863672, rs2072243, rs7379332		8,6233 (3,4065 - 21,8292)		p<0,0001		0.6962		0.001
	rs61744056, rs28470223, rs78863672, rs62636623, rs7379332		5,4549 (2,2149 - 13,4340)		0.0001		0.6349		0.001
	rs61744056, rs28470223, rs78863672, rs62636622, rs7379332		4,7356 (1,9591 - 11,4469)		0.0004		0.6212		0.001
	rs61744056, rs28470223, rs78863672, rs3785655, rs7379332		5,0366 (2,0844 - 12,1700)		0.0002		0.5951		0.001
	rs61744056, rs28470223, rs78863672, rs7379332, rs62056073		4,7356 (1,9591 - 11,4469)		0.0004		0.6198		0.001
	rs61744056, rs28470223, rs78863672, rs7379332, rs61729712		4,7356 (1,9591 - 11,4469)		0.0004		0.6212		0.001
	rs61744056, rs78863672, rs2072243, rs62636623, rs55688668		5,4007 (2,2128 - 13,1812)		0.0001		0.6522		0.001
	rs61744056, rs78863672, rs2072243, rs55688668, rs7379332		6,0101 (2,4528 - 14,7265)		p<0,0001		0.5983		0.001
	rs3744337, rs3744335, rs78863672, rs2072243, rs7379332		7,1349 (2,8444 - 17,8970)		p<0,0001		0.6106		0.001
	rs3744337, rs28470223, rs78863672, rs62636623, rs7379332		9,1192 (3,3642 - 24,7192)		p<0,0001		0.6531		0.001
	rs3744337, rs28470223, rs78863672, rs62636622, rs7379332		7,3696 (2,8722 - 18,9097)		p<0,0001		0.6218		0.001
	rs3744337, rs28470223, rs78863672, rs7379332, rs61729712		7,5327 (2,8939 - 19,6069)		p<0,0001		0.6297		0.001
	rs3744337, rs78863672, rs2072243, rs115229628, rs9906855		10,5449 (4,0658 - 27,3489)		p<0,0001		0.6589		0.001
	rs3744335, rs78863672, rs2072243, rs62636622, rs7379332		5,7379 (2,3525 - 13,9952)		p<0,0001		0.579		0.001
	rs3744335, rs78863672, rs2072243, rs7379332, rs62056073		5,9316 (2,3943 - 14,6948)		p<0,0001		0.5793		0.001
	rs3744335, rs78863672, rs2072243, rs7379332, rs61729712		5,9316 (2,3943 - 14,6948)		p<0,0001		0.6062		0.001
	rs3744335, rs78863672, rs115229628, rs62636622, rs9906590		4,4692 (1,8798 - 10,6256)		0.0005		0.5585		0.001
	rs28470223, rs78863672, rs2072243, rs2072242, rs7379332		8,7618 (3,4319 - 22,3693)		p<0,0001		0.6795		0.001
	rs28470223, rs78863672, rs2072243, rs62636623, rs9906855		10,0816 (3,8885 - 26,1384)		p<0,0001		0.6832		0.001
	rs28470223, rs78863672, rs2072243, rs62636623, rs9906590		9,2841 (3,6045 - 23,9128)		p<0,0001		0.6564		0.001
	rs28470223, rs78863672, rs2072243, rs62636623, rs7379332		9,1829 (3,6012 - 23,4158)		p<0,0001		0.6659		0.001
	rs28470223, rs78863672, rs2072243, rs62636622, rs9906855		8,8020 (3,4549 - 22,4245)		p<0,0001		0.6822		0.001
	rs28470223, rs78863672, rs2072243, rs62636622, rs9906590		8,1432 (3,1491 - 21,0570)		p<0,0001		0.6423		0.001
	rs28470223, rs78863672, rs2072243, rs62636622, rs7379332		8,5990 (3,3907 - 21,8074)		p<0,0001		0.6873		0.001
	rs28470223, rs78863672, rs2072243, rs9906855, rs7379332		10,3870 (3,9695 - 27,1800)		p<0,0001		0.6761		0.001
	rs28470223, rs78863672, rs2072243, rs9906855, rs62056073		9,1633 (3,5651 - 23,5521)		p<0,0001		0.679		0.001
	rs28470223, rs78863672, rs2072243, rs9906855, rs61729712		8,4832 (3,3409 - 21,5405)		p<0,0001		0.6808		0.001
	rs28470223, rs78863672, rs2072243, rs55688668, rs7379332		10,9865 (4,1820 - 28,8623)		p<0,0001		0.6241		0.001
	rs28470223, rs78863672, rs2072243, rs9906590, rs62056073		8,2358 (3,2277 - 21,0144)		p<0,0001		0.6474		0.001
	rs28470223, rs78863672, rs2072243, rs7379332, rs62056073		8,0517 (3,2047 - 20,2296)		p<0,0001		0.6221		0.001
	rs28470223, rs78863672, rs2072242, rs62636623, rs7379332		6,2166 (2,5103 - 15,3948)		p<0,0001		0.5656		0.001
	rs28470223, rs78863672, rs2072242, rs62636622, rs7379332		5,6741 (2,3290 - 13,8238)		p<0,0001		0.574		0.001
	rs28470223, rs78863672, rs2072242, rs55688668, rs7379332		7,9341 (3,0546 - 20,6082)		p<0,0001		0.59		0.001
	rs28470223, rs78863672, rs2072242, rs7379332, rs62056073		5,5363 (2,2557 - 13,5878)		0.0001		0.5509		0.001
	rs78863672, rs2072243, rs2072242, rs62636623, rs55688668		4,8993 (2,0339 - 11,8017)		0.0003		0.631		0.001
	rs78863672, rs2072243, rs115229628, rs9906855, rs55688668		7,4370 (2,9784 - 18,5701)		p<0,0001		0.6412		0.001
	rs78863672, rs2072243, rs62636623, rs62636622, rs55688668		4,9754 (2,0590 - 12,0224)		0.0002		0.6216		0.001
	rs78863672, rs2072243, rs62636623, rs55688668, rs9906590		5,6124 (2,2889 - 13,7618)		p<0,0001		0.6248		0.001
	rs78863672, rs2072243, rs62636623, rs55688668, rs3785655		5,4655 (2,2324 - 13,3810)		0.0001		0.6242		0.001
	rs78863672, rs2072243, rs62636623, rs55688668, rs7379332		5,6495 (2,3278 - 13,7109)		p<0,0001		0.6038		0.001
	rs78863672, rs2072243, rs62636623, rs55688668, rs62056073		4,9820 (2,0648 - 12,0208)		0.0002		0.6396		0.001
	rs78863672, rs2072243, rs62636623, rs55688668, rs61729712		4,7846 (1,9889 - 11,5102)		0.0003		0.6428		0.001
	rs78863672, rs2072243, rs55688668, rs7379332, rs62056073		5,4983 (2,2638 - 13,3538)		0.0001		0.5924		0.001
	rs78863672, rs2072243, rs55688668, rs7379332, rs61729712		5,4983 (2,2638 - 13,3538)		0.0001		0.5941		0.001
	rs78863672, rs2072242, rs115229628, rs62636623, rs9906855		8,5671 (2,8872 - 25,4207)		p<0,0001		0.6258		0.001
	rs78863672, rs2072242, rs115229628, rs62636622, rs9906855		9,1597 (2,9200 - 28,7335)		p<0,0001		0.609		0.001
	rs78863672, rs2072242, rs115229628, rs9906855, rs55688668		6,6909 (2,6534 - 16,8724)		p<0,0001		0.6417		0.001
	rs78863672, rs2072242, rs115229628, rs9906855, rs62056073		8,8339 (2,8154 - 27,7181)		p<0,0001		0.6068		0.001
	rs78863672, rs2072242, rs115229628, rs9906855, rs61729712		8,8339 (2,8154 - 27,7181)		p<0,0001		0.6101		0.001
	a Training Odds Ratio, Confidence Interval
	b P-value from training χ².
	c Testing balanced prediction accuracy
	d Sign Test P-value, computed using the nonparametric sign test
